# Supplementary material for: IL-15 regulates migration, invasion, angiogenesis and genes associated with lipid metabolism and inflammation in prostate cancer
Source: PLoS One. 2017 Apr 5;12(4):e0172786. doi: 10.1371/journal.pone.0172786 (PMC5381801; doi:10.1371/journal.pone.0172786)
Supplement: S2 File — The Probe Sequence files for the HuGene 2.0 array chip in FASTA format. (ZIP) [file pone.0172786.s008.zip]

Archive with 1 entries (1 files):
- S2_File.fa
