# Supplementary material for: IL-15 regulates migration, invasion, angiogenesis and genes associated with lipid metabolism and inflammation in prostate cancer
Source: PLoS One. 2017 Apr 5;12(4):e0172786. doi: 10.1371/journal.pone.0172786 (PMC5381801; doi:10.1371/journal.pone.0172786)
Supplement: S11 File — Tabular representation of all QC metrics. (TXT) [file pone.0172786.s017.TXT]

Metric	Control32MM050615_(HuGene-2_0-st).rma-gene-full	Control34MM050615_(HuGene-2_0-st).rma-gene-full	IL15-51MM050615_(HuGene-2_0-st).rma-gene-full	IL15-53MM050615_(HuGene-2_0-st).rma-gene-full
Threshold Test	NA	NA	NA	NA
apt-free-mem	3814303334	3814303334	3814303334	3814303334
apt-opt-probe-count	2598544	2598544	2598544	2598544
apt-opt-qc-groups-file	HuGene-2_0-st.qcc	HuGene-2_0-st.qcc	HuGene-2_0-st.qcc	HuGene-2_0-st.qcc
apt-opt-use-disk	true	true	true	true
apt-opt-diskCache	3000	3000	3000	3000
apt-opt-set-analysis-name	rma-gene-full	rma-gene-full	rma-gene-full	rma-gene-full
apt-opt-do-residuals	false	false	false	false
apt-opt-do-feature-effects	false	false	false	false
apt-opt-write-sketch	false	false	false	false
apt-opt-write-profile	false	false	false	false
bgrd_mean	183.575394	190.279404	109.203331	90.282951
pm_mean	149.665634	147.509598	65.021469	56.091476
all_probeset_probesets	53617	53617	53617	53617
all_probeset_atoms	1025088	1025088	1025088	1025088
all_probeset_mean	4.082950	4.100179	4.108271	4.141144
all_probeset_stdev	1.772750	1.733979	1.644818	1.531557
all_probeset_mad_residual_mean	0.378478	0.381954	0.510360	0.636467
all_probeset_mad_residual_stdev	0.182531	0.184972	0.247842	0.283110
all_probeset_rle_mean	0.226650	0.210211	0.249439	0.389079
all_probeset_rle_stdev	0.229500	0.228214	0.288813	0.432602
control->affx_probesets	9	9	9	9
control->affx_atoms	180	180	180	180
control->affx_mean	9.970692	10.177496	11.064640	10.804256
control->affx_stdev	1.716351	1.689205	1.479341	1.376288
control->affx_mad_residual_mean	0.075587	0.093355	0.103843	0.377306
control->affx_mad_residual_stdev	0.022480	0.033335	0.032666	0.176759
control->affx_rle_mean	0.515773	0.332460	0.578175	0.361214
control->affx_rle_stdev	0.245233	0.206989	0.120725	0.208020
control->affx->bac_spike_probesets	9	9	9	9
control->affx->bac_spike_atoms	99	99	99	99
control->affx->bac_spike_mean	10.381160	10.536327	11.482288	11.147190
control->affx->bac_spike_stdev	1.828913	1.838210	1.665817	1.531897
control->affx->bac_spike_mad_residual_mean	0.073599	0.089410	0.088730	0.358251
control->affx->bac_spike_mad_residual_stdev	0.034074	0.059661	0.036072	0.200600
control->affx->bac_spike_rle_mean	0.440712	0.305855	0.660416	0.345626
control->affx->bac_spike_rle_stdev	0.202163	0.207722	0.141389	0.268848
control->affx->polya_spike_probesets	27	27	27	27
control->affx->polya_spike_atoms	432	432	432	432
control->affx->polya_spike_mean	6.028783	6.044108	6.261292	5.838385
control->affx->polya_spike_stdev	1.779056	1.823043	1.609209	1.779891
control->affx->polya_spike_mad_residual_mean	0.264106	0.235769	0.344148	0.663203
control->affx->polya_spike_mad_residual_stdev	0.144711	0.138025	0.174336	0.287438
control->affx->polya_spike_rle_mean	0.148065	0.152291	0.291047	0.283955
control->affx->polya_spike_rle_stdev	0.118348	0.119413	0.358679	0.253695
control->bgp->antigenomic_probesets	1	1	1	1
control->bgp->antigenomic_atoms	973	973	973	973
control->bgp->antigenomic_mean	2.141600	1.985804	2.780886	2.883103
control->bgp->antigenomic_stdev	-1.#IND00	-1.#IND00	-1.#IND00	-1.#IND00
control->bgp->antigenomic_mad_residual_mean	0.421693	0.420249	0.614158	0.714673
control->bgp->antigenomic_mad_residual_stdev	-1.#IND00	-1.#IND00	-1.#IND00	-1.#IND00
control->bgp->antigenomic_rle_mean	0.319643	0.475439	0.319643	0.421860
control->bgp->antigenomic_rle_stdev	-1.#IND00	-1.#IND00	-1.#IND00	-1.#IND00
neg_control_probesets	3575	3575	3575	3575
neg_control_atoms	13131	13131	13131	13131
neg_control_mean	3.677821	3.685562	3.483512	3.582051
neg_control_stdev	1.583554	1.582470	1.423733	1.497966
neg_control_mad_residual_mean	0.334527	0.327741	0.462148	0.517769
neg_control_mad_residual_stdev	0.279206	0.274721	0.384142	0.413524
neg_control_rle_mean	0.410368	0.400595	0.515814	0.604369
neg_control_rle_stdev	0.382508	0.381061	0.501513	0.581781
pos_control_probesets	1626	1626	1626	1626
pos_control_atoms	3043	3043	3043	3043
pos_control_mean	6.892998	6.829447	6.644611	6.243079
pos_control_stdev	2.575845	2.591756	2.722076	2.749751
pos_control_mad_residual_mean	0.127319	0.124495	0.170068	0.283845
pos_control_mad_residual_stdev	0.262702	0.250991	0.344619	0.500401
pos_control_rle_mean	0.369556	0.351011	0.490404	0.937486
pos_control_rle_stdev	0.410235	0.395562	0.623833	1.075728
pos_vs_neg_auc	0.849965	0.841558	0.837233	0.793606
control->affx-AFFX-BioB-3_at	8.364717	8.532803	9.617124	9.407200
control->affx-AFFX-BioB-5_at	8.163209	8.406182	9.512564	9.373282
control->affx-AFFX-BioB-M_at	8.656898	8.977609	9.858496	9.166106
control->affx-AFFX-BioC-3_at	8.837399	9.098307	10.237656	10.272925
control->affx-AFFX-BioC-5_at	9.333767	9.559470	10.567219	10.541178
control->affx-AFFX-BioDn-3_at	11.166874	11.275296	12.025550	12.159371
control->affx-AFFX-BioDn-5_at	10.213765	10.341801	11.241978	11.213364
control->bgp->antigenomic-AFFX-BkGr-GC12_st	2.141600	1.985804	2.780886	2.883103
control->affx-AFFX-CreX-3_at	12.604530	12.773477	13.355602	12.514836
control->affx-AFFX-CreX-5_at	12.395072	12.632517	13.165576	12.590045
control->affx->polya_spike-AFFX-DapX-3_st	8.711685	8.937392	9.017987	7.970301
control->affx->polya_spike-AFFX-DapX-5_st	8.426997	8.476646	8.243845	7.946551
control->affx->polya_spike-AFFX-DapX-M_st	8.160941	8.398311	8.049825	8.574345
control->affx->polya_spike-AFFX-LysX-3_st	5.924670	6.176965	6.510532	6.005441
control->affx->polya_spike-AFFX-LysX-5_st	4.128373	3.914322	4.150645	3.776901
control->affx->polya_spike-AFFX-LysX-M_st	5.984348	5.914214	6.028028	5.532678
control->affx->polya_spike-AFFX-PheX-3_st	6.332475	6.226670	6.392200	6.601608
control->affx->polya_spike-AFFX-PheX-5_st	5.744303	6.218240	6.433398	5.428389
control->affx->polya_spike-AFFX-PheX-M_st	5.491667	5.692557	5.741298	5.801179
control->affx->polya_spike-AFFX-ThrX-3_st	6.940956	6.873625	6.925083	6.758148
control->affx->polya_spike-AFFX-ThrX-5_st	6.340036	6.590812	5.754953	6.427305
control->affx->polya_spike-AFFX-ThrX-M_st	6.410086	6.466033	6.488765	5.867495
control->affx->polya_spike-AFFX-TrpnX-3_st	2.520425	2.273042	2.962739	1.684700
control->affx->polya_spike-AFFX-TrpnX-5_st	2.665937	2.782679	3.123396	3.052033
control->affx->polya_spike-AFFX-TrpnX-M_st	2.866797	3.071763	2.955158	2.873214
control->affx->polya_spike-AFFX-r2-Bs-dap-3_st	8.395285	8.768188	8.437900	8.485462
control->affx->polya_spike-AFFX-r2-Bs-dap-5_st	8.636929	8.622401	8.429676	7.919314
control->affx->polya_spike-AFFX-r2-Bs-dap-M_st	7.877039	7.583537	7.699147	7.443583
control->affx->polya_spike-AFFX-r2-Bs-lys-3_st	6.148826	6.186600	6.852673	6.355326
control->affx->polya_spike-AFFX-r2-Bs-lys-5_st	3.247902	2.893410	4.676194	2.615335
control->affx->polya_spike-AFFX-r2-Bs-lys-M_st	6.169014	5.560596	5.999879	6.078225
control->affx->polya_spike-AFFX-r2-Bs-phe-3_st	5.563642	5.955997	6.282447	5.828216
control->affx->polya_spike-AFFX-r2-Bs-phe-5_st	6.166429	6.166429	6.216451	6.081018
control->affx->polya_spike-AFFX-r2-Bs-phe-M_st	4.741219	5.670393	5.794691	4.892961
control->affx->polya_spike-AFFX-r2-Bs-thr-3_s_st	6.087202	5.695605	6.883097	5.819975
control->affx->polya_spike-AFFX-r2-Bs-thr-5_s_st	6.548063	6.212775	6.771145	5.610066
control->affx->polya_spike-AFFX-r2-Bs-thr-M_s_st	6.545885	5.861725	6.233731	6.206638
control->affx->bac_spike-AFFX-r2-Ec-bioB-3_at	8.228194	8.539110	9.568888	8.895163
control->affx->bac_spike-AFFX-r2-Ec-bioB-5_at	8.232421	8.326776	9.634907	9.723588
control->affx->bac_spike-AFFX-r2-Ec-bioB-M_at	8.933022	9.006779	10.006412	9.812829
control->affx->bac_spike-AFFX-r2-Ec-bioC-3_at	9.840739	9.897243	10.970480	10.845942
control->affx->bac_spike-AFFX-r2-Ec-bioC-5_at	9.696059	9.827531	10.829798	11.099055
control->affx->bac_spike-AFFX-r2-Ec-bioD-3_at	11.547106	11.743195	12.592365	11.560410
control->affx->bac_spike-AFFX-r2-Ec-bioD-5_at	11.157030	11.369364	12.206211	11.834645
control->affx->bac_spike-AFFX-r2-P1-cre-3_at	12.994865	13.196093	13.959227	13.488951
control->affx->bac_spike-AFFX-r2-P1-cre-5_at	12.801004	12.920852	13.572309	13.064123
