# Supplementary material for: IL-15 regulates migration, invasion, angiogenesis and genes associated with lipid metabolism and inflammation in prostate cancer
Source: PLoS One. 2017 Apr 5;12(4):e0172786. doi: 10.1371/journal.pone.0172786 (PMC5381801; doi:10.1371/journal.pone.0172786)
Supplement: S12 File — Gene level expression analysis results. (TXT) [file pone.0172786.s018.txt]

Transcript Cluster ID	Sample Bi-weight Avg Signal (log2)	Sample Bi-weight Avg Signal (log2)	Fold Change (linear) (Sample vs. Sample)	ANOVA p-value (Sample vs. Sample)	FDR p-value (Sample vs. Sample)	Gene Symbol	Description	TC Comment
16854312	0.66	1.75	-2.12	0.000017	0.207398
16961745	2.71	4.16	-2.72	0.000018	0.207398
17123836	1.22	2.39	-2.25	0.000040	0.207803	TMPRSS11BNL	TMPRSS11B N-terminal like, pseudogene; transmembrane protease, serine 11 pseudogene
17024315	3.31	4.32	-2.01	0.000056	0.224177	RN7SKP106	RNA, 7SK small nuclear pseudogene 106
16828714	1.99	3.02	-2.04	0.000108	0.304794	LOC101928392	uncharacterized LOC101928392; novel transcript
16897938	1.78	2.98	-2.3	0.000288	0.333870	MIR4432	microRNA 4432
16746217	5.94	2.62	9.96	0.000292	0.333870
17124466	7.43	6.31	2.18	0.000297	0.333870
16978036	2.24	3.27	-2.04	0.000331	0.354669	HPGDS	hematopoietic prostaglandin D synthase
17060961	5.28	4.05	2.34	0.000385	0.375128	SPDYE6	speedy/RINGO cell cycle regulator family member E6; speedy/RINGO cell cycle regulator family member E2B; speedy/RINGO cell cycle regulator family member E2; Williams Beuren syndrome chromosome region 19 (WBSCR19) pseudogene
17011422	1.08	2.34	-2.39	0.000493	0.396659	RNU6-1144P	RNA, U6 small nuclear 1144, pseudogene
16755289	1.07	2.45	-2.6	0.000612	0.403814
17000098	1.36	2.61	-2.37	0.000667	0.403814	RNU6-1311P	RNA, U6 small nuclear 1311, pseudogene
16912302	1.66	2.8	-2.2	0.000669	0.403814
17119944	4.81	3.33	2.77	0.000685	0.403814
16854784	1.97	3.05	-2.12	0.000687	0.403814
17103989	1.14	2.23	-2.12	0.000987	0.456745	VTRNA3-1P	vault RNA 3-1, pseudogene
16989128	1.38	2.62	-2.37	0.000996	0.456745	RNA5SP192	RNA, 5S ribosomal pseudogene 192
16764989	2.77	3.9	-2.18	0.001012	0.456745	KRT72	keratin 72
17121594	6.81	4.43	5.22	0.001159	0.470576	CCDC144A	coiled-coil domain containing 144A; coiled-coil domain containing 144C, pseudogene; coiled-coil domain containing 144B (pseudogene); coiled-coil domain containing 144C; novel protein
16691969	7	5.23	3.4	0.001161	0.470576	RP4-791M13.3	novel transcript
16822249	7.6	6.42	2.27	0.001192	0.474951	LOC101927270	uncharacterized LOC101927270; uncharacterized LOC100996442; uncharacterized LOC100134822; uncharacterized LOC102724409; long intergenic non-protein coding RNA 1347; protein GVQW1-like; uncharacterized LOC101928670; novel transcript; uncharacterized LOC100288069; uncharacterized LOC441124; uncharacterized LOC101929008; uncharacterized LOC101930567; serine/threonine-protein kinase tousled-like 2-li…
17123200	2.74	3.9	-2.24	0.001248	0.476041
17046700	0.9	2.02	-2.17	0.001258	0.476041	RNU6-1254P	RNA, U6 small nuclear 1254, pseudogene
17057931	8.33	6.58	3.35	0.001262	0.476041	LOC101060341	putative uncharacterized protein FLJ46235-like; long intergenic non-protein coding RNA 1347; putative uncharacterized protein FLJ44672-like; long intergenic non-protein coding RNA 1000; long intergenic non-protein coding RNA 999; putative uncharacterized protein encoded by LINC00174-like; uncharacterized LOC388572; uncharacterized LOC101060494; uncharacterized LOC101926894; uncharacterized LOC101…
16963685	5.6	3.66	3.83	0.001466	0.492433	MIR571	microRNA 571
16906350	0.81	1.99	-2.27	0.001551	0.492433	MIR1245B	microRNA 1245b
16677595	3.92	2.72	2.3	0.001610	0.492433
16689352	2.27	3.32	-2.07	0.001665	0.492433	GBP2	guanylate binding protein 2, interferon-inducible
16781995	3.03	4.06	-2.04	0.001701	0.492433	TRDJ1	T cell receptor delta joining 1; YME1-like 1 ATPase; T cell receptor delta variable 3
16960807	6.26	4.82	2.72	0.001880	0.492433	CCNL1	cyclin L1
16948150	0.87	2.13	-2.4	0.001886	0.492433	RNA5SP147	RNA, 5S ribosomal pseudogene 147
16777896	6.84	5.71	2.19	0.001910	0.492433	HSPH1	heat shock 105kDa/110kDa protein 1
16924147	6.68	5.37	2.48	0.001920	0.492433	LOC102725236	histone-lysine N-methyltransferase 2C-like; B melanoma antigen family, member 2; myeloid/lymphoid or mixed-lineage leukemia 3 (MLL3) pseudogene; pseudogene similar to part of myeloid/lymphoid or mixed-lineage leukemia 3 (MLL3)
17104155	1.41	2.47	-2.08	0.001978	0.492433
17094252	7.44	6.33	2.17	0.002054	0.492433	ANKRD20A3	ankyrin repeat domain 20 family, member A3; ankyrin repeat domain 20 family, member A2; ankyrin repeat domain 20 family, member A4; ankyrin repeat domain 20 family, member A1; ankyrin repeat domain 20 family, member A8, pseudogene; ankyrin repeat domain 20 family, member A5, pseudogene; novel protein
16822265	5.62	4.37	2.39	0.002151	0.492433
17124908	6.14	4.49	3.13	0.002189	0.492433	ZNF767P	zinc finger family member 767, pseudogene; zinc finger family member 767 (pseudogene)
17121130	7.25	6.17	2.11	0.002218	0.492433
17109356	2.01	3.5	-2.81	0.002232	0.492433	RNU5F-7P	RNA, U5F small nuclear 7, pseudogene
16702759	5.34	3.93	2.66	0.002288	0.492433	RNU2-18P	RNA, U2 small nuclear 18, pseudogene
17011034	2	4.06	-4.17	0.002350	0.492433
17040345	1.99	3.03	-2.06	0.002352	0.492433
17052677	4.84	5.95	-2.16	0.002384	0.492433	TRBJ2-4	T cell receptor beta joining 2-4
16796829	7.96	6.81	2.22	0.002432	0.492433	HSP90AA1	heat shock protein 90kDa alpha (cytosolic), class A member 1
17122912	5.52	4.36	2.23	0.002459	0.492433	ANKRD20A11P	ankyrin repeat domain 20 family, member A11, pseudogene; chromosome 21 open reading frame 81; ankyrin repeat domain 20 family, member A5, pseudogene; ankyrin repeat domain 20 family, member A9, pseudogene; novel pseudogene
16994863	2.42	3.44	-2.03	0.002474	0.492433	CTD-2061E9.1	putative novel transcript
16950517	4.34	3.06	2.42	0.002740	0.492433	LOC101930660	uncharacterized LOC101930660; novel transcript, antisense to THUMPD3
16850406	6.61	5.39	2.34	0.002857	0.492433
16846653	3.06	4.09	-2.04	0.002927	0.492433	RP11-893F2.9	novel transcript
16714240	6.88	5.83	2.06	0.003012	0.492433	AGAP6	ArfGAP with GTPase domain, ankyrin repeat and PH domain 6; ArfGAP with GTPase domain, ankyrin repeat and PH domain 7, pseudogene; ArfGAP with GTPase domain, ankyrin repeat and PH domain 9; ArfGAP with GTPase domain, ankyrin repeat and PH domain 4; centaurin, gamma-like family, member 12 pseudogene; arf-GAP with GTPase, ANK repeat and PH domain-containing protein 4-like; centaurin, gamma-like fami…
16994668	1.18	2.29	-2.16	0.003193	0.492433	RNU6-660P	RNA, U6 small nuclear 660, pseudogene
16904254	2.5	4.17	-3.19	0.003314	0.492433
16663030	3.9	2.85	2.07	0.003396	0.492433
17099031	0.85	1.9	-2.06	0.003514	0.497101
17118222	2.3	3.77	-2.76	0.003659	0.508086
17118560	1.82	2.9	-2.11	0.003705	0.509726
16813614	1.98	3.52	-2.92	0.003777	0.510975
17094496	7.91	6.79	2.16	0.003797	0.510975	MIR1299	microRNA 1299
17016797	1.63	3.4	-3.4	0.003811	0.510975
16988858	1.65	2.82	-2.25	0.004321	0.514317	CTC-573M9.1	putative novel transcript
17063364	1.25	3.1	-3.61	0.004392	0.514317
17085465	6.42	5	2.68	0.004498	0.517835
17081471	1.86	3.17	-2.48	0.004625	0.517835
17121592	6.59	4.43	4.48	0.004652	0.517835	CCDC144A	coiled-coil domain containing 144A; coiled-coil domain containing 144C, pseudogene; coiled-coil domain containing 144B (pseudogene); coiled-coil domain containing 144C; novel protein
16669481	8.91	7.32	3.01	0.004671	0.517835
16691852	8.91	7.32	3.01	0.004671	0.517835
17101025	8.91	7.32	3.01	0.004671	0.517835
17002574	2.37	3.59	-2.34	0.004936	0.517928	CTC-353G13.1	novel transcript
16855123	1.15	3.74	-6.05	0.004996	0.519922	RNU6-708P	RNA, U6 small nuclear 708, pseudogene
16704588	7.39	6.34	2.07	0.005050	0.519922	AGAP6	ArfGAP with GTPase domain, ankyrin repeat and PH domain 6; ArfGAP with GTPase domain, ankyrin repeat and PH domain 7, pseudogene; ArfGAP with GTPase domain, ankyrin repeat and PH domain 9; ArfGAP with GTPase domain, ankyrin repeat and PH domain 4; arf-GAP with GTPase, ANK repeat and PH domain-containing protein 4-like; ArfGAP with GTPase domain, ankyrin repeat and PH domain 10; centaurin, gamma-l…
16900737	7.47	5.67	3.48	0.005762	0.529741	ANKRD36B	ankyrin repeat domain 36B
16907668	1.73	2.92	-2.27	0.005803	0.529741	MIR1302-4	microRNA 1302-4
17057995	9.52	8.1	2.67	0.005863	0.529741
17124096	7.94	6.71	2.34	0.005913	0.529741	LOC100272216	uncharacterized LOC100272216; glucuronidase, beta pseudogene 1
16967561	1.67	3.69	-4.07	0.005952	0.529741	RNU6-520P	RNA, U6 small nuclear 520, pseudogene
17085523	5.39	4.36	2.04	0.005991	0.529741
16701317	6.24	4.21	4.08	0.005993	0.529741	HNRNPU-AS1	HNRNPU antisense RNA 1; non-protein coding RNA 201
17123254	1.11	2.42	-2.49	0.006144	0.529741
16997265	1.13	3.17	-4.11	0.006145	0.529741
16847267	4.57	3.17	2.64	0.006159	0.529741	TUBD1	tubulin, delta 1
16900724	5.1	4.05	2.07	0.006246	0.529741
16797981	2.8	4.29	-2.82	0.006249	0.529741
16760327	4.54	3.13	2.66	0.006364	0.529741
16979302	1.66	2.76	-2.15	0.006402	0.529741
16920804	1.93	3.48	-2.93	0.006430	0.529741	RNU7-141P	RNA, U7 small nuclear 141 pseudogene
16704645	1.69	2.93	-2.37	0.006512	0.529741
17080219	1.03	2.04	-2.01	0.006543	0.529741	RNU2-67P	RNA, U2 small nuclear 67, pseudogene
17015100	2.14	3.67	-2.89	0.006786	0.529741	MIR4645	microRNA 4645
17063003	0.93	2.73	-3.48	0.006909	0.529741
16715611	4.87	3.61	2.39	0.007033	0.529741	BMS1P4	BMS1 pseudogene 4; BMS1 ribosome biogenesis factor; novel transcript
17120158	8.38	7.21	2.25	0.007158	0.529741	ANKRD20A9P	ankyrin repeat domain 20 family, member A9, pseudogene; uncharacterized LOC102723382; uncharacterized LOC102723891
16780133	6.23	4.97	2.39	0.007228	0.529741	SLITRK6	SLIT and NTRK-like family, member 6
16671401	1.15	2.37	-2.33	0.007275	0.529741	RNU6-239P	RNA, U6 small nuclear 239, pseudogene
16761502	4.99	3.92	2.11	0.007529	0.529741	TAS2R14	taste receptor, type 2, member 14
16816897	8.43	7.25	2.26	0.007578	0.529741	LOC100190986	uncharacterized LOC100190986; serine/threonine-protein kinase SMG1-like
16690879	0.97	2.36	-2.61	0.007691	0.529741	RNU6-792P	RNA, U6 small nuclear 792, pseudogene
17065860	2.15	3.36	-2.32	0.007723	0.529741
17121590	6.74	4.64	4.28	0.007852	0.530952	CCDC144A	coiled-coil domain containing 144A; coiled-coil domain containing 144C, pseudogene; coiled-coil domain containing 144B (pseudogene); coiled-coil domain containing 144C; novel protein
17063231	1.1	2.47	-2.58	0.007958	0.530952
16828030	0.85	1.87	-2.03	0.008032	0.530952	RNU6-1061P	RNA, U6 small nuclear 1061, pseudogene
17100655	9.3	6.55	6.73	0.008104	0.530952	MT-TW	mitochondrially encoded tRNA tryptophan
16683268	5.2	3.41	3.45	0.008127	0.530952	LINC01355	long intergenic non-protein coding RNA 1355; novel transcript
16834975	6.73	5.68	2.07	0.008223	0.530952	ARL17A	ADP-ribosylation factor-like 17A; ADP-ribosylation factor-like protein 17-like; ADP-ribosylation factor-like 17B; neighbor of BRCA1 gene 2 (non-protein coding); putative novel transcript
17110350	4.2	1.87	5.05	0.008232	0.530952
17081297	7.11	5.84	2.42	0.008291	0.530952	OC90	otoconin 90; novel protein
17118264	4.98	3.9	2.12	0.008294	0.530952
16918656	1.72	3.04	-2.51	0.008339	0.530952
17124100	5.97	4.41	2.95	0.008351	0.530952	GUSBP2	glucuronidase, beta pseudogene 2; glucuronidase, beta pseudogene; glucuronidase, beta-like 1; uncharacterized LOC102725134; glucuronidase, beta (GUSB) pseudogene
17077826	5.8	4.68	2.18	0.008856	0.538664	MYBL1	v-myb avian myeloblastosis viral oncogene homolog-like 1; v-myb myeloblastosis viral oncogene homolog (avian)-like 1
17102989	1.32	2.66	-2.53	0.009051	0.538664	RNU6-1189P	RNA, U6 small nuclear 1189, pseudogene
17019530	3.73	4.86	-2.19	0.009106	0.538664	LOC285857	uncharacterized LOC285857
16751246	1.14	2.86	-3.28	0.009111	0.538664	RNU6-199P	RNA, U6 small nuclear 199, pseudogene
16886304	1.45	2.47	-2.02	0.009146	0.538664
17049794	7.12	5.9	2.33	0.009147	0.538664
17086046	2.12	3.6	-2.79	0.009215	0.538664	RPSAP9	ribosomal protein SA pseudogene 9; ribosomal protein SA (RPSA) pseudogene
16794276	2.13	3.38	-2.37	0.009305	0.538664
16960881	1.76	2.97	-2.3	0.009413	0.538664	RP11-290K4.2	novel transcript
16817553	7.76	6.57	2.28	0.009422	0.538664	CTB-134H23.2	novel protein similar to nuclear pore complex interacting protein-like 1 NPIPL1; nuclear pore complex interacting protein pseudogene; nuclear pore complex interacting protein family, member B9; nuclear pore complex interacting protein family, member B8; nuclear pore complex interacting protein family, member B15; nuclear pore complex-interacting protein family member B4-like; nuclear pore complex…
16889694	5.88	4.83	2.08	0.009457	0.538664	NBEAL1	neurobeachin-like 1
16713962	7.09	5.53	2.96	0.009524	0.538664	CTGLF12P	centaurin, gamma-like family, member 12 pseudogene; BMS1 pseudogene 5
16674987	6	4.64	2.57	0.009551	0.538664	GS1-115G20.1	novel transcript
16854742	1.16	2.6	-2.72	0.009566	0.538664
16972658	1.59	2.69	-2.14	0.009884	0.539241	RNA5SP173	RNA, 5S ribosomal pseudogene 173
16962659	1.23	2.36	-2.2	0.009893	0.539241	RNU6-1109P	RNA, U6 small nuclear 1109, pseudogene
17121354	1.7	2.82	-2.19	0.009923	0.539241	AC092338.5	pseudogene similar to 4933427G17Rik
16679936	10.81	7.34	11.02	0.010011	0.539241
16976012	3.3	4.79	-2.81	0.010379	0.540801
16916273	3.88	2.4	2.79	0.010414	0.540801
16703664	2.49	3.58	-2.13	0.010538	0.540801
16866389	7.48	5.95	2.87	0.010569	0.540801	LOC101928344	protein GVQW1-like; long intergenic non-protein coding RNA 1347; uncharacterized LOC729218; uncharacterized LOC441124; uncharacterized LOC101930131; uncharacterized LOC100996442; uncharacterized LOC100134822; uncharacterized LOC101926918; uncharacterized LOC102724409; family with sequence similarity 157, member A; uncharacterized LOC101928670; uncharacterized LOC101927270; uncharacterized LOC1019…
17122454	7.69	6.65	2.06	0.010581	0.540801	ANKRD36	ankyrin repeat domain 36; ankyrin repeat domain 36B; ankyrin repeat domain 36C
17121274	5.18	3.51	3.17	0.010694	0.540801
16855300	1.23	2.24	-2.01	0.010723	0.540801
16692477	6.51	4.3	4.64	0.010775	0.540801
16856182	4.1	5.38	-2.43	0.010977	0.540801	TPGS1	tubulin polyglutamylase complex subunit 1
16993655	7.94	6.36	2.99	0.011174	0.540801	LOC100132062	uncharacterized LOC100132062; uncharacterized LOC100133331; long intergenic non-protein coding RNA 1001; putative uncharacterized protein encoded by LINC00174-like; long intergenic non-protein coding RNA 1000; long intergenic non-protein coding RNA 1002; uncharacterized LOC729737; uncharacterized LOC388572; uncharacterized LOC101060494; uncharacterized LOC101926894; uncharacterized LOC101929038; …
17058121	4.93	3.75	2.26	0.011506	0.540801
17100621	6.12	4.76	2.57	0.011535	0.540801
17125668	1.9	3.14	-2.38	0.011606	0.540801
16778701	1.05	2.12	-2.11	0.011625	0.540801	RNU6-69P	RNA, U6 small nuclear 69, pseudogene
16837766	1.31	2.55	-2.37	0.011695	0.540801
16729585	4.96	3.82	2.19	0.011753	0.540801	PCF11	PCF11 cleavage and polyadenylation factor subunit; PCF11, cleavage and polyadenylation factor subunit, homolog (S. cerevisiae)
16884967	5.67	4.63	2.06	0.011756	0.540801	DBI	diazepam binding inhibitor (GABA receptor modulator, acyl-CoA binding protein); diazepam binding inhibitor (GABA receptor modulator, acyl-Coenzyme A binding protein)
17074125	2.63	4.05	-2.68	0.011993	0.540801	LOC101927836	uncharacterized LOC101927836; novel transcript
17012138	0.79	1.96	-2.25	0.012226	0.540801	MIR3144	microRNA 3144
17121858	6.22	5.09	2.18	0.012343	0.540801	USP6	ubiquitin specific peptidase 6; ubiquitin specific peptidase 32; ubiquitin specific peptidase 32 pseudogene 1; ubiquitin specific peptidase 32 pseudogene 2; ubiquitin specific peptidase 32 pseudogene 3; coiled-coil domain containing 144B (pseudogene); ubiquitin specific peptidase 6 (Tre-2 oncogene); novel protein; novel transcript
16679899	8.01	6.98	2.03	0.012458	0.540801	LOC100288069	uncharacterized LOC100288069; uncharacterized LOC102724781; uncharacterized LOC100134822; family with sequence similarity 157, member C; uncharacterized LOC101928670; uncharacterized LOC101929008; uncharacterized LOC101929038; uncharacterized LOC101930130; uncharacterized LOC101930567; uncharacterized LOC100132055; novel transcript; long intergenic non-protein coding RNA 1347; uncharacterized LOC…
16679941	6.99	5.63	2.58	0.012551	0.540801	LOC100133331	uncharacterized LOC100133331; putative uncharacterized protein encoded by LINC00174-like; long intergenic non-protein coding RNA 1001
17021922	6.99	5.83	2.24	0.012555	0.540801	PNISR	PNN-interacting serine/arginine-rich protein
16891575	8.56	7.24	2.5	0.012680	0.540801	ACSL3	acyl-CoA synthetase long-chain family member 3
17019864	1.64	2.77	-2.18	0.012696	0.540801	CRISP2	cysteine-rich secretory protein 2
16931563	6.92	5.64	2.43	0.012776	0.540801	ALG12	ALG12, alpha-1,6-mannosyltransferase; novel transcript, antisense to ALG12
16713655	7.15	5.98	2.26	0.012787	0.540801	AGAP6	ArfGAP with GTPase domain, ankyrin repeat and PH domain 6; ArfGAP with GTPase domain, ankyrin repeat and PH domain 7, pseudogene; ArfGAP with GTPase domain, ankyrin repeat and PH domain 9; ArfGAP with GTPase domain, ankyrin repeat and PH domain 4; centaurin, gamma-like family, member 12 pseudogene; arf-GAP with GTPase, ANK repeat and PH domain-containing protein 4-like; centaurin, gamma-like fami…
16902690	6.76	4.23	5.78	0.012862	0.540801	FAR2P1	fatty acyl CoA reductase 2 pseudogene 1
17122302	3.84	5	-2.23	0.012999	0.540801
16729021	0.95	2.23	-2.43	0.013164	0.540801
16701045	2.62	3.93	-2.48	0.013195	0.540801	LOC100506929	uncharacterized LOC100506929; putative novel transcript
17053709	1.96	3.22	-2.39	0.013368	0.540801
16817077	1.9	3	-2.14	0.013383	0.540801	AC004125.3	novel transcript
16704239	5.19	4.07	2.17	0.013426	0.540801	ZNF485	zinc finger protein 485
16985823	5.09	3.81	2.42	0.013430	0.540801
17011796	2.87	4.26	-2.63	0.013443	0.540801
16771727	6.04	4.62	2.69	0.013449	0.540801	ZCCHC8	zinc finger, CCHC domain containing 8
16773650	5.92	4.57	2.54	0.013487	0.540801	USPL1	ubiquitin specific peptidase like 1
16834626	1.14	2.67	-2.89	0.013546	0.540801	RNU6-470P	RNA, U6 small nuclear 470, pseudogene
16913852	1.33	2.66	-2.53	0.013675	0.540801
16691484	1.16	2.74	-2.98	0.013700	0.540801
16671115	1.8	3.06	-2.38	0.013701	0.540801	SPRR1B	small proline-rich protein 1B; small proline-rich protein 1B (cornifin)
16675472	2.08	3.85	-3.4	0.013813	0.540801	CFHR2	complement factor H-related 2
16817391	7.93	6.62	2.47	0.013834	0.540801	NPIPB8	nuclear pore complex interacting protein family, member B8; nuclear pore complex interacting protein family, member B9; novel protein similar to nuclear pore complex interacting protein-like 1 NPIPL1; nuclear pore complex interacting protein family, member B6; nuclear pore complex interacting protein family, member B15; nuclear pore complex interacting protein-like 1; nuclear pore complex interac…
16856101	6.74	5.68	2.08	0.014150	0.540801	LINC01029	long intergenic non-protein coding RNA 1029; novel transcript
16909018	1.82	2.88	-2.09	0.014261	0.540801	AC073641.2	putative novel transcript
16815771	1.26	2.34	-2.11	0.014348	0.540801
16969764	2.27	3.55	-2.42	0.014383	0.540801	RNU6-205P	RNA, U6 small nuclear 205, pseudogene
17118048	3.33	1.95	2.59	0.014571	0.540801	LOC100133299	GALI1870
17124816	2.72	1.51	2.32	0.014631	0.540801	LOC101930608	uncharacterized LOC101930608; uncharacterized LOC102723581
17044071	4.51	3.36	2.22	0.014671	0.540801	DNAH11	dynein, axonemal, heavy chain 11
17117645	4.96	3.91	2.07	0.014727	0.540801	GOLGA8J	golgin A8 family, member J
16956281	1.58	3.22	-3.11	0.014872	0.540801	RNU6-557P	RNA, U6 small nuclear 557, pseudogene
17125224	5.16	3.63	2.88	0.015018	0.540801	LOC101059935	coiled-coil domain-containing protein 29-like; novel protein; novel pseudogene; ankyrin repeat domain 20 family, member A8, pseudogene; coiled-coil domain containing 29 (CCDC29) pseudogene
17081822	3.35	4.42	-2.1	0.015057	0.540801	LOC101927963	uncharacterized LOC101927963; novel transcript
16985065	10.03	8.4	3.11	0.015222	0.540801	FKSG49	FKSG49
16777533	5.02	6.52	-2.84	0.015243	0.540801	LOC102725394	uncharacterized LOC102725394
17124642	7.73	6.58	2.22	0.015258	0.540801	LOC101928451	serine/threonine-protein kinase tousled-like 2-like; pseudogene similar to part of tousled-like kinase 2 (TLK2); long intergenic non-protein coding RNA 1347; uncharacterized LOC100288069; uncharacterized LOC101926901; uncharacterized LOC101926936; protein GVQW1-like; uncharacterized LOC101928976; uncharacterized LOC101929540; uncharacterized LOC100134822; family with sequence similarity 157, memb…
16748831	2.17	3.8	-3.1	0.015555	0.540801	MIR3974	microRNA 3974
17058219	4.36	3.2	2.24	0.015734	0.540801
17024977	3.34	4.45	-2.15	0.015761	0.540801
16824193	8.75	7.47	2.43	0.015815	0.540801	NPIPA3	nuclear pore complex interacting protein family, member A3; nuclear pore complex interacting protein family, member A2; nuclear pore complex interacting protein family, member A5; nuclear pore complex interacting protein family, member A1; nuclear pore complex interacting protein family, member A7; nuclear pore complex-interacting protein family member A1-like; nuclear pore complex interacting pr…
17125254	5.63	4.4	2.35	0.015837	0.540801	LOC101929959	ribosome biogenesis protein BMS1 homolog; BMS1 pseudogene 20
16788520	1.24	2.76	-2.88	0.015922	0.540801	MEG3	maternally expressed 3 (non-protein coding)
16666890	2.42	3.48	-2.09	0.015928	0.540801	LOC101927871	uncharacterized LOC101927871
16816343	9.26	7.97	2.44	0.015958	0.540801	NPIPA5	nuclear pore complex interacting protein family, member A5; nuclear pore complex interacting protein family, member A7; nuclear pore complex interacting protein family, member A8; nuclear pore complex interacting protein family, member A1; nuclear pore complex interacting protein family, member A2; nuclear pore complex-interacting protein family member A1-like; nuclear pore complex interacting pr…
17074732	1.3	2.56	-2.39	0.016016	0.540801	USP17L2	ubiquitin specific peptidase 17-like family member 2; ubiquitin specific peptidase 17-like family member 8; ubiquitin specific peptidase 17-like family member 7; ubiquitin specific peptidase 17-like family member 1, pseudogene; ubiquitin specific peptidase 17-like family member 4; ubiquitin specific peptidase 17-like family member 3; ubiquitin specific peptidase 17-like 2
16865840	1.37	2.67	-2.48	0.016144	0.540801
16982477	7.38	5.94	2.72	0.016170	0.540801
17065057	3.74	2.29	2.73	0.016203	0.540801
16857748	1.86	2.88	-2.03	0.016270	0.540801	CLEC4M	C-type lectin domain family 4, member M
16660581	4.4	5.57	-2.24	0.016434	0.540801	C1QC	complement component 1, q subcomponent, C chain
16802596	1.58	2.72	-2.19	0.016539	0.540801	RNU6-745P	RNA, U6 small nuclear 745, pseudogene
17122204	6.17	4.49	3.2	0.016600	0.540801	ANKRD36	ankyrin repeat domain 36; ankyrin repeat domain 36B; ankyrin repeat domain 36C; ankyrin repeat domain 36B pseudogene 2; ankyrin repeat domain 26 (ANKRD26) pseudogene
16927955	5.08	4	2.11	0.016660	0.540801	LOC102724679	uncharacterized LOC102724679; Novel transcript
17058427	5.83	4.58	2.38	0.016690	0.540801	NSUN5	NOP2/Sun domain family, member 5; NOL1/NOP2/Sun domain family, member 5
16715575	4.99	3.93	2.08	0.016968	0.540801	RNU6-883P	RNA, U6 small nuclear 883, pseudogene
16865058	2.24	3.66	-2.67	0.016972	0.540801	MIR524	microRNA 524
16814183	5.56	3.99	2.97	0.017020	0.540801	ARHGDIG	Rho GDP dissociation inhibitor (GDI) gamma
17099361	6.02	4.97	2.08	0.017185	0.540801	TSC1	tuberous sclerosis 1
16671073	1.07	2.26	-2.28	0.017185	0.540801
16824867	9.78	8.78	2.01	0.017233	0.540801	SMG1P1	SMG1 pseudogene 1; SMG1 pseudogene 3; serine/threonine-protein kinase SMG1-like; solute carrier family 7 (amino acid transporter light chain, L system), member 5 pseudogene 1; putative L-type amino acid transporter 1-like protein IMAA-like; SMG1 homolog, phosphatidylinositol 3-kinase-related kinase (C. elegans) (SMG1) pseudogene; SMG1 phosphatidylinositol 3-kinase-related kinase; bolA family memb…
16732652	2.58	3.66	-2.12	0.017304	0.540801
16982993	2.5	3.51	-2.01	0.017381	0.540801	RP11-122F24.1	novel transcript
17125126	6.62	5.48	2.2	0.017417	0.540801	FAM95B1	family with sequence similarity 95, member B1; uncharacterized LOC101928261; novel protein; uncharacterized LOC102724314
17084321	1.13	2.85	-3.28	0.017422	0.540801
16832421	3.87	1.86	4.01	0.017442	0.540801
16984562	5.46	4.38	2.11	0.017555	0.540801	PARP8	poly (ADP-ribose) polymerase family, member 8
17071295	2.93	4.09	-2.22	0.017570	0.540801	KB-1205A7.2	putative novel transcript
17047367	5.49	3.8	3.24	0.018005	0.540801
17058392	5.49	3.8	3.24	0.018005	0.540801
16986941	1.49	2.56	-2.1	0.018124	0.540801	RNU6-448P	RNA, U6 small nuclear 448, pseudogene
17096722	1.26	2.59	-2.51	0.018204	0.540801	OR13C2	olfactory receptor, family 13, subfamily C, member 2
16677185	4.24	5.27	-2.04	0.018219	0.540801
17122216	4.48	2.48	4	0.018241	0.540801	ANKRD36BP2	ankyrin repeat domain 36B pseudogene 2; ankyrin repeat domain 26 (ANKRD26) pseudogene; ankyrin repeat domain 36B; ankyrin repeat domain 36C; ankyrin repeat domain 36
17107695	1.69	3.49	-3.48	0.018267	0.540801
16825484	8.87	7.65	2.34	0.018354	0.540801	NPIPB4	nuclear pore complex interacting protein family, member B4; nuclear pore complex interacting protein pseudogene; nuclear pore complex interacting protein family, member B5; nuclear pore complex interacting protein family, member A5; novel protein similar to nuclear pore complex interacting protein-like 3; nuclear pore complex interacting protein family, member B3; nuclear pore complex interacting…
16754132	1.61	2.8	-2.29	0.018610	0.540801
16882754	2.62	4.34	-3.3	0.018742	0.540801
17046774	2.85	4.16	-2.48	0.018804	0.540801	RNU6-832P	RNA, U6 small nuclear 832, pseudogene
16746574	4.46	3.27	2.29	0.018884	0.540801	RP5-1154L15.1	novel transcript
17092819	1.77	3.07	-2.48	0.019036	0.540801	IFNA21	interferon, alpha 21
16938935	7.59	6.46	2.19	0.019163	0.540801	GOLGA4	golgin A4; golgi autoantigen, golgin subfamily a, 4
16905106	0.85	2	-2.21	0.019263	0.540801	RNU6-182P	RNA, U6 small nuclear 182, pseudogene
17117424	5.11	3.46	3.14	0.019340	0.540801	LOC100287497	uncharacterized LOC100287497; uncharacterized LOC100287934; uncharacterized LOC101930657; novel transcript
16818443	4.98	3.93	2.07	0.019423	0.540801	IGHV3OR16-10	immunoglobulin heavy variable 3/OR16-10 (non-functional); immunoglobulin heavy variable 3/OR16-11 (pseudogene); uncharacterized LOC102725101; uncharacterized LOC101930405; immunoglobulin heavy variable 3-13
16746902	3.76	2.43	2.52	0.019539	0.540801
16678103	1.11	2.17	-2.09	0.019634	0.540801	RNU6-1304P	RNA, U6 small nuclear 1304, pseudogene
17079032	2.12	3.19	-2.1	0.019837	0.540801	RP11-122C21.1	novel transcript
16831298	5.53	4.24	2.44	0.020020	0.540801
16900875	4.72	3.51	2.31	0.020020	0.540801	MGAT4A	mannosyl (alpha-1,3-)-glycoprotein beta-1,4-N-acetylglucosaminyltransferase, isozyme A
16795256	2.84	3.86	-2.04	0.020156	0.540801	RP11-232C2.3	novel transcript, antisense to NRXN3
16943733	3.06	1.77	2.45	0.020223	0.540801	FLJ22763	uncharacterized LOC401081; novel transcript
16769357	5.97	4.22	3.37	0.020378	0.540801	LOC101930305	uncharacterized LOC101930305; novel transcript, antisense to STAB2
17100687	10.61	9.33	2.43	0.020525	0.540801	MT-TQ	mitochondrially encoded tRNA glutamine
16833533	6.9	5.51	2.61	0.020617	0.540801	MIR2909	microRNA 2909
16930918	4.42	3.03	2.62	0.020779	0.540801	SERHL2	serine hydrolase-like 2
16704438	4.92	3.49	2.68	0.020891	0.540801	RNA5SP317	RNA, 5S ribosomal pseudogene 317; RNA, 5S ribosomal pseudogene 311; RNA, 5S ribosomal pseudogene 315; RNA, 5S ribosomal pseudogene 312; RNA, 5S ribosomal pseudogene 310
16704648	4.92	3.49	2.68	0.020891	0.540801	RNA5SP317	RNA, 5S ribosomal pseudogene 317; RNA, 5S ribosomal pseudogene 311; RNA, 5S ribosomal pseudogene 315; RNA, 5S ribosomal pseudogene 312; RNA, 5S ribosomal pseudogene 310
16714284	4.92	3.49	2.68	0.020891	0.540801	RNA5SP317	RNA, 5S ribosomal pseudogene 317; RNA, 5S ribosomal pseudogene 311; RNA, 5S ribosomal pseudogene 315; RNA, 5S ribosomal pseudogene 312; RNA, 5S ribosomal pseudogene 310
16830484	2.51	3.66	-2.23	0.020926	0.540801	SLC35G6	solute carrier family 35, member G6
17124644	8.41	6.97	2.7	0.020956	0.540801	LOC101928451	serine/threonine-protein kinase tousled-like 2-like; pseudogene similar to part of tousled-like kinase 2 (TLK2); long intergenic non-protein coding RNA 1347; uncharacterized LOC100288069; uncharacterized LOC101926901; uncharacterized LOC101926936; protein GVQW1-like; uncharacterized LOC101928976; uncharacterized LOC101929540; uncharacterized LOC100134822; family with sequence similarity 157, memb…
16691859	5.47	4.38	2.13	0.021003	0.540801
16881512	2.31	4.28	-3.9	0.021051	0.540801	RNU6-111P	RNA, U6 small nuclear 111, pseudogene
17100701	9.03	6.63	5.27	0.021071	0.540801	MT-TP	mitochondrially encoded tRNA proline
17090735	3.8	4.83	-2.03	0.021331	0.540801
17120238	5.27	4.07	2.3	0.021349	0.540801	LOC100287934	uncharacterized LOC100287934; uncharacterized LOC101930657; novel transcript; septin-7-like; uncharacterized LOC100287497
17107487	1.41	2.53	-2.18	0.021629	0.540801	SPANXN1	SPANX family, member N1
17121086	3.9	4.9	-2.01	0.021676	0.540801	RP11-736N17.4	NADH dehydrogenase (ubiquinone) 1 beta subcomplex, 4, 15kDa (NDUFB4) pseudogene
16825449	9.11	7.27	3.58	0.021790	0.540801	NPIPB11	nuclear pore complex interacting protein family, member B11; novel protein similar to nuclear pore complex-interacting protein-like family protein; nuclear pore complex interacting protein family, member B5; nuclear pore complex interacting protein family, member B3; nuclear pore complex interacting protein family, member B4; nuclear pore complex interacting protein family, member A5; nuclear por…
16840442	3.67	4.72	-2.07	0.021824	0.540801	LOC100506713	uncharacterized LOC100506713; novel protein
17119868	5.5	4.34	2.23	0.022070	0.540801
16858538	5.23	3.92	2.47	0.022171	0.540801	ZNF440	zinc finger protein 440
17057854	2.11	3.14	-2.04	0.022314	0.540801
16674700	2.11	3.69	-2.99	0.022347	0.540801	LINC00272	long intergenic non-protein coding RNA 272; chromosome 1 open reading frame 120
17118612	1.69	2.88	-2.28	0.022413	0.540801
16679018	0.94	2.13	-2.28	0.022523	0.540801
16883107	5.23	3.83	2.64	0.022537	0.540801
16712355	1.97	3.03	-2.09	0.022600	0.540801	RNA5SP303	RNA, 5S ribosomal pseudogene 303
17117884	7.28	6.1	2.26	0.022727	0.540801	CYP4F30P	cytochrome P450, family 4, subfamily F, polypeptide 30, pseudogene; cytochrome P450, family 4, subfamily F, polypeptide 62, pseudogene; cytochrome P450, family 4, subfamily F, polypeptide 11 ( CYP4F11) pseudogene; pseudogene similar to part of cytochrome P450, family 4, subfamily F, polypeptide 11 CYP4F11; fatty acyl CoA reductase 2 pseudogene 1; pseudogene similar to part of fatty acyl CoA reduc…
16866366	6.66	5.08	2.98	0.022760	0.540801	LOC101929177	uncharacterized LOC101929177; CENPBD1 pseudogene 1; ribosomal protein L23a pseudogene 79; ribosomal protein L23a pseudogene 7; uncharacterized LOC101927407; ribosomal protein L23a pseudogene 82; 60S ribosomal protein L23a (RPL23A) pseudogene; uncharacterized LOC101928072; family with sequence similarity 41, member C; family with sequence similarity 41, member C (FAM41C) pseudogene; novel transcri…
17120332	8.29	6.66	3.11	0.022872	0.540801	LOC101926901	uncharacterized LOC101926901; uncharacterized LOC101926936; protein GVQW1-like; uncharacterized LOC101928976; novel transcript; long intergenic non-protein coding RNA 1347; uncharacterized LOC100288069; serine/threonine-protein kinase tousled-like 2-like; uncharacterized LOC101929540; uncharacterized LOC100134822; family with sequence similarity 157, member C; uncharacterized LOC101928670; unchar…
16741201	5.95	4.86	2.12	0.022925	0.540801	CHKA	choline kinase alpha
16860130	1.64	2.74	-2.14	0.022939	0.540801
17116774	0.98	2.33	-2.55	0.022965	0.540801
17101981	1.93	3.24	-2.47	0.023007	0.540801	EIF1AX-AS1	EIF1AX antisense RNA 1; putative novel transcript
17022205	1.6	2.81	-2.31	0.023043	0.540801	RP11-404H14.1	putative novel transcript
16847839	8.03	6.99	2.06	0.023050	0.540801	MIR5047	microRNA 5047; DEAD (Asp-Glu-Ala-Asp) box helicase 5; microRNA 3064; DEAD (Asp-Glu-Ala-Asp) box polypeptide 5
16773639	2.91	3.92	-2.02	0.023103	0.540801	LINC00385	long intergenic non-protein coding RNA 385; putative novel transcript
16870854	5.02	3.69	2.51	0.023297	0.541176	ZNF676	zinc finger protein 676
16730463	1.9	3.04	-2.21	0.023341	0.541176	RN7SKP115	RNA, 7SK small nuclear pseudogene 115; Rho GTPase activating protein 42
16848574	1.13	2.23	-2.13	0.023382	0.541176
16970191	1.62	3.35	-3.3	0.023391	0.541176
16956474	1.67	3.25	-2.98	0.023425	0.541176	RP11-142L1.1	putative novel transcript
17056372	4.91	3.67	2.36	0.023516	0.541176	LOC401320	uncharacterized LOC401320; uncharacterized LOC101928623; novel transcript, antisense to GARS
17122674	6.65	4.72	3.8	0.023528	0.541176	FAR2P3	fatty acyl CoA reductase 2 pseudogene 3; fatty acyl CoA reductase 2 pseudogene 1; fatty acyl CoA reductase 2 pseudogene 2; pseudogene similar to part of fatty acyl CoA reductase 2 (FAR2); pseudogene similar to part of fatty acyl CoA reductase 2 FAR2
17088995	3.38	2.01	2.6	0.024090	0.541720	MIR181A2	microRNA 181a-2
16907038	3.07	1.5	2.98	0.024355	0.542226
16956356	5.18	4.13	2.07	0.024438	0.542859
17120972	4.55	3.43	2.17	0.024537	0.543705
16721525	2.61	3.78	-2.25	0.024555	0.543705	OR10A2	olfactory receptor, family 10, subfamily A, member 2
17100691	11.27	10	2.41	0.024594	0.543705	MT-TN	mitochondrially encoded tRNA asparagine
17120330	5.02	3.96	2.08	0.024595	0.543705
17056738	1.74	2.83	-2.13	0.024664	0.544100
16808791	1.4	2.85	-2.73	0.024674	0.544100
16956379	1.52	2.55	-2.04	0.024909	0.544977
16967465	1.82	3.11	-2.44	0.024917	0.544977	FDCSP	follicular dendritic cell secreted protein
16825699	9.3	7.98	2.49	0.024935	0.544977	LOC613037	nuclear pore complex interacting protein pseudogene; nuclear pore complex-interacting protein family member B4-like; novel protein similar to nuclear pore complex-interacting protein-like 3; nuclear pore complex interacting protein family, member B3; nuclear pore complex interacting protein family, member B5; nuclear pore complex interacting protein family, member B4; nuclear pore complex interac…
16994038	4.71	3.57	2.21	0.025062	0.544977	LOC728613	programmed cell death 6 pseudogene; programmed cell death 6 (PDCD6) pseudogene
17078592	1.81	3.53	-3.29	0.025080	0.544977	FABP4	fatty acid binding protein 4, adipocyte
17122448	4.29	3.08	2.31	0.025123	0.544977	ANKRD36B	ankyrin repeat domain 36B; ankyrin repeat domain 36; ankyrin repeat domain 36B pseudogene 2; ankyrin repeat domain 26 (ANKRD26) pseudogene
16822256	8.25	7.08	2.24	0.025130	0.544977	LOC101929008	uncharacterized LOC101929008; uncharacterized LOC101929038; uncharacterized LOC101930130; uncharacterized LOC101930567; novel transcript; uncharacterized LOC729737; uncharacterized LOC101928706; uncharacterized LOC101929823; uncharacterized LOC388572; uncharacterized LOC101060494; uncharacterized LOC101926894; uncharacterized LOC101930127; uncharacterized LOC100134822; putative uncharacterized pr…
16801509	1.34	2.36	-2.02	0.025216	0.545070	RP11-50C13.1	novel transcript, antisense to ADAM10
16713307	2.56	4.05	-2.81	0.025267	0.545542	RNU6-1167P	RNA, U6 small nuclear 1167, pseudogene
16996790	2.5	3.52	-2.03	0.025294	0.545542
17047881	7.17	6.13	2.07	0.025345	0.545721	DMTF1	cyclin D binding myb-like transcription factor 1
16976275	1.69	2.72	-2.04	0.025500	0.545887	LPHN3-AS1	LPHN3 antisense RNA 1; novel transcript, antisense to LPHN3
17122910	4.31	3.26	2.06	0.025760	0.545887
16699780	6.7	5.54	2.22	0.025864	0.545887	RP11-504P24.2	pseudogene similar to part of general transcription factor II, i (GTF2I)
17094931	1.51	2.62	-2.15	0.025943	0.546424	RNA5SP286	RNA, 5S ribosomal pseudogene 286
17058638	1.35	2.38	-2.03	0.026614	0.552029
16798893	2.91	3.99	-2.11	0.027073	0.553443
17085196	7.29	5.55	3.34	0.027126	0.553443	ANKRD20A3	ankyrin repeat domain 20 family, member A3; ankyrin repeat domain 20 family, member A2; ankyrin repeat domain 20 family, member A4; ankyrin repeat domain 20 family, member A1; ankyrin repeat domain 20 family, member A5, pseudogene; ankyrin repeat domain 20 family, member A8, pseudogene; ankyrin repeat domain 20 family, member A7, pseudogene; ankyrin repeat domain 20A (ANKRD20A) pseudogene; ankyri…
16669696	0.89	2.8	-3.76	0.027254	0.553443	RNU2-38P	RNA, U2 small nuclear 38, pseudogene
16657450	7.64	6.41	2.35	0.027255	0.553443	LOC101928706	uncharacterized LOC101928706; uncharacterized LOC101929823; long intergenic non-protein coding RNA 1000; novel transcript; novel pseudogene; uncharacterized LOC100132062; uncharacterized LOC100133331; long intergenic non-protein coding RNA 1001; putative uncharacterized protein encoded by LINC00174-like; uncharacterized LOC729737; atrophin-1-like; uncharacterized LOC388572; uncharacterized LOC101…
17051167	5.18	4.02	2.24	0.027269	0.553443
16824825	9.43	8.25	2.27	0.027277	0.553443	NPIPB5	nuclear pore complex interacting protein family, member B5; nuclear pore complex interacting protein family, member B3; nuclear pore complex interacting protein family, member B4; nuclear pore complex interacting protein pseudogene; nuclear pore complex interacting protein family, member A5; nuclear pore complex-interacting protein family member B4-like; novel protein similar to nuclear pore comp…
16795987	6.33	5.12	2.32	0.027360	0.553443	TRIP11	thyroid hormone receptor interactor 11
17046590	5.1	3.94	2.23	0.027365	0.553443	RNU6-912P	RNA, U6 small nuclear 912, pseudogene; RNA, U6 small nuclear 1319, pseudogene; RNA, U6 small nuclear 747, pseudogene; RNA, U6 small nuclear 241, pseudogene; RNA, U6 small nuclear 1254, pseudogene; RNA, U6 small nuclear 96, pseudogene; RNA, U6 small nuclear 177, pseudogene; RNA, U6 small nuclear 1052, pseudogene; RNA, U6 small nuclear 719, pseudogene
16884825	1.56	2.64	-2.11	0.027640	0.553443	RNU2-41P	RNA, U2 small nuclear 41, pseudogene
16683655	6.76	5.35	2.66	0.027644	0.553443	RSRP1	arginine/serine-rich protein 1; uncharacterized LOC101928189; chromosome 1 open reading frame 63
16891818	2.15	3.83	-3.21	0.027681	0.553443	RNU6-613P	RNA, U6 small nuclear 613, pseudogene
17123018	5.99	3.91	4.23	0.027686	0.553443
16736760	1.27	2.53	-2.4	0.027749	0.553443	RP11-430L3.1	novel protein
17120492	6.29	5.1	2.29	0.027756	0.553443
16673425	1.63	3.11	-2.78	0.027830	0.553443	RP1-313L4.3	novel transcript
17117521	5.28	4.09	2.29	0.027844	0.553443	LOC102723539	uncharacterized LOC102723539
16988085	3.18	4.22	-2.06	0.027876	0.553443	RNU4ATAC13P	RNA, U4atac small nuclear 13, pseudogene
17122670	4.99	3.41	3	0.028022	0.553443	FAR2P1	fatty acyl CoA reductase 2 pseudogene 1; pseudogene similar to part of fatty acyl CoA reductase 2 (FAR2); fatty acyl CoA reductase 2 pseudogene 2; fatty acyl CoA reductase 2 pseudogene 3; pseudogene similar to part of fatty acyl CoA reductase 2 FAR2
16717731	1.2	2.39	-2.29	0.028054	0.553443	MIR3158-2	microRNA 3158-2
16690341	1.85	3.41	-2.95	0.028080	0.553443
17086374	3.06	4.22	-2.24	0.028087	0.553443
16688680	3.74	4.89	-2.22	0.028102	0.553443	RP11-375A5.1	putative novel transcript
16704473	5.05	3.59	2.74	0.028154	0.553443	RNA5SP317	RNA, 5S ribosomal pseudogene 317; RNA, 5S ribosomal pseudogene 311; RNA, 5S ribosomal pseudogene 315; RNA, 5S ribosomal pseudogene 312; RNA, 5S ribosomal pseudogene 310
16704658	5.05	3.59	2.74	0.028154	0.553443	RNA5SP317	RNA, 5S ribosomal pseudogene 317; RNA, 5S ribosomal pseudogene 311; RNA, 5S ribosomal pseudogene 315; RNA, 5S ribosomal pseudogene 312; RNA, 5S ribosomal pseudogene 310
16713858	5.05	3.59	2.74	0.028154	0.553443	RNA5SP317	RNA, 5S ribosomal pseudogene 317; RNA, 5S ribosomal pseudogene 311; RNA, 5S ribosomal pseudogene 315; RNA, 5S ribosomal pseudogene 312; RNA, 5S ribosomal pseudogene 310
16938973	5.56	4.14	2.68	0.028162	0.553443	C3orf35	chromosome 3 open reading frame 35
16752244	5.97	4.92	2.07	0.028476	0.553443	DGKA	diacylglycerol kinase, alpha 80kDa; Diacylglycerol kinase alpha
16685777	4.44	2.89	2.93	0.028481	0.553443
16749176	1.55	2.85	-2.47	0.028483	0.553443	RP11-268P4.5	novel transcript
17012553	2.39	3.53	-2.21	0.028485	0.553443	RP11-102N11.1	putative novel transcript
16777382	1.59	2.63	-2.05	0.028495	0.553443	RNU6-58P	RNA, U6 small nuclear 58, pseudogene
16797409	3.61	5.28	-3.19	0.028498	0.553443	IGHJ6	immunoglobulin heavy joining 6; immunoglobulin heavy constant delta; immunoglobulin heavy constant gamma 1 (G1m marker); src kinase associated phosphoprotein 2; single-chain Fv fragment
16852483	4.12	2.98	2.21	0.028543	0.553443	CTD-2008L17.1	novel transcript
16935090	5.52	4.34	2.26	0.028745	0.553558	FAM227A	family with sequence similarity 227, member A
17121046	1.07	2.07	-2.01	0.028840	0.553680
16891517	1.97	3.23	-2.39	0.029042	0.554458
17006568	4.7	3.19	2.85	0.029176	0.554798
17074282	1.19	2.51	-2.49	0.029276	0.555420	MIR4659B	microRNA 4659b
16850331	1.67	2.72	-2.07	0.029385	0.555788
16761464	4.83	3.59	2.37	0.029430	0.555925	PRR4	proline rich 4 (lacrimal); PRH1-PRR4 readthrough
16747141	5.74	4.66	2.11	0.029445	0.556003	RP11-1038A11.3	novel transcript
16902500	3.5	4.72	-2.32	0.029949	0.561127	MIR4783	microRNA 4783
17071402	1.11	2.32	-2.31	0.029971	0.561127
16701156	4.9	3.48	2.68	0.030033	0.561127	LINC01347	long intergenic non-protein coding RNA 1347
16960397	2.52	3.78	-2.39	0.030091	0.561127	WWTR1-IT1	WWTR1 intronic transcript 1 (non-protein coding); novel transcript
16737749	4.16	5.26	-2.14	0.030204	0.561127	MIR3160-1	microRNA 3160-1; microRNA 3160-2
16735223	3.6	2.38	2.33	0.030247	0.561127	OR2D2	olfactory receptor, family 2, subfamily D, member 2
16862112	1.89	3.08	-2.27	0.030291	0.561127	LGALS16	lectin, galactoside-binding, soluble, 16
17067355	0.73	1.9	-2.25	0.030725	0.561127	RNU6-1276P	RNA, U6 small nuclear 1276, pseudogene
17121726	5.66	4.55	2.16	0.030802	0.561127	USP32P2	ubiquitin specific peptidase 32 pseudogene 2; novel transcript; ubiquitin specific peptidase 6; ubiquitin specific peptidase 32 pseudogene 1; ubiquitin specific peptidase 32; ubiquitin specific peptidase 32 pseudogene 3; coiled-coil domain containing 144B (pseudogene); ubiquitin specific peptidase 6 (Tre-2 oncogene); novel protein
16704909	5.89	4.03	3.62	0.030810	0.561127	AGAP6	ArfGAP with GTPase domain, ankyrin repeat and PH domain 6; ArfGAP with GTPase domain, ankyrin repeat and PH domain 4; arf-GAP with GTPase, ANK repeat and PH domain-containing protein 4-like
17123692	0.87	2.17	-2.46	0.030812	0.561127
16966723	1.42	3.12	-3.26	0.030919	0.561127
16748617	2.2	3.22	-2.03	0.030930	0.561127	RP11-134N1.2	novel transcript
16999241	2.48	3.84	-2.57	0.030987	0.561127
16702257	3.37	4.38	-2.02	0.031108	0.561127	LINC00707	long intergenic non-protein coding RNA 707; novel transcript
16975145	1.05	2.63	-3	0.031122	0.561127	MIR1255B1	microRNA 1255b-1
17108827	5.18	3.91	2.41	0.031458	0.561127	PRKX	protein kinase, X-linked
16969229	2.15	3.24	-2.12	0.031489	0.561127	DAPP1	dual adaptor of phosphotyrosine and 3-phosphoinositides
16664522	1.63	2.74	-2.16	0.031525	0.561127	LOC101929721	uncharacterized LOC101929721; novel transcript
16956965	2.65	3.91	-2.4	0.031545	0.561127	RP11-49I4.3	novel transcript
17005760	5.74	4.44	2.46	0.031622	0.561216	LOC102724851	uncharacterized LOC102724851
17117617	6.59	5.09	2.82	0.031626	0.561216	PCID2	PCI domain containing 2
17053925	5.93	4.83	2.15	0.031814	0.561631	RBM33	RNA binding motif protein 33
17051186	2.88	3.94	-2.09	0.031828	0.561631
17076191	1.2	2.59	-2.63	0.031930	0.561898	RP1-273G13.3	novel transcript
17087107	5	3.97	2.03	0.032048	0.562478	MIR23B	microRNA 23b; chromosome 9 open reading frame 3; microRNA 24-1
16767979	3.44	2.23	2.3	0.032051	0.562478	RNU7-106P	RNA, U7 small nuclear 106 pseudogene
16684110	6.55	5.48	2.09	0.032248	0.563570	EYA3	EYA transcriptional coactivator and phosphatase 3; eyes absent homolog 3 (Drosophila)
16970080	3.96	2.79	2.25	0.032555	0.564302	CEP170P1	centrosomal protein 170kDa pseudogene 1
16956147	0.91	2.15	-2.37	0.032610	0.564302
16872824	1.94	3.17	-2.34	0.032715	0.564302	CEACAM8	carcinoembryonic antigen-related cell adhesion molecule 8
16822356	6.94	5.19	3.37	0.033180	0.564302	LUC7L	LUC7-like (S. cerevisiae)
16870925	5.5	4.1	2.63	0.033320	0.564302	ZNF724P	zinc finger protein 724, pseudogene
16729023	2.44	3.73	-2.45	0.033683	0.564302	RN7SKP297	RNA, 7SK small nuclear pseudogene 297
16956314	1.41	2.74	-2.51	0.033711	0.564302	RNU7-119P	RNA, U7 small nuclear 119 pseudogene
16723942	1.91	3.29	-2.61	0.033752	0.564390	MIR129-2	microRNA 129-2
17075245	1.87	2.99	-2.17	0.033789	0.564481
16846218	4.03	5.05	-2.03	0.033804	0.564481	HOXB2	homeobox B2
16757758	4.57	3.38	2.27	0.033845	0.564782	RP11-364C11.3	novel transcript
16723184	2.66	3.68	-2.03	0.034011	0.564800	RP4-710M3.2	novel transcript
16665899	1.48	2.52	-2.06	0.034252	0.565888	RNU6-586P	RNA, U6 small nuclear 586, pseudogene
16942367	3.89	5.21	-2.49	0.034379	0.566225	RNA5SP134	RNA, 5S ribosomal pseudogene 134
17117684	8.55	7.08	2.77	0.034418	0.566296	NPIPB3	nuclear pore complex interacting protein family, member B3
16911825	1.25	3.1	-3.62	0.034615	0.567390
16676343	3.57	4.66	-2.14	0.034899	0.567968	RP11-430C7.4	putative novel transcript; MDM4, p53 regulator
16733068	3.64	2.57	2.11	0.034957	0.567968	RNU6-1156P	RNA, U6 small nuclear 1156, pseudogene
16971687	1.7	3.97	-4.83	0.035032	0.567968	RNU2-66P	RNA, U2 small nuclear 66, pseudogene
17107319	3.83	4.92	-2.11	0.035045	0.567968	MIR934	microRNA 934
16835071	7.62	6.56	2.07	0.035103	0.567968	LRRC37A2	leucine rich repeat containing 37, member A2; leucine rich repeat containing 37A; leucine rich repeat containing 37, member A4, pseudogene; leucine rich repeat containing 37, member A3; leucine rich repeat containing 37, member A17, pseudogene; leucine rich repeat containing 37, member A3 (LRRC37A3) pseudogene; leucine rich repeat containing 37A (LRRC37A) pseudogene
17121466	4.34	3.21	2.18	0.035107	0.567968
17085336	3.29	2.12	2.26	0.035119	0.567968	RP11-475I24.3	novel transcript
17122486	3.64	4.71	-2.1	0.035138	0.567968
16870984	6.06	5.05	2.01	0.035260	0.567968	ZNF681	zinc finger protein 681
17011669	1.48	2.65	-2.26	0.035370	0.567968	RNU6-1115P	RNA, U6 small nuclear 1115, pseudogene
17080686	3.57	2.16	2.66	0.035575	0.567968
16704436	4.82	3.18	3.12	0.036010	0.569086	RNA5SP310	RNA, 5S ribosomal pseudogene 310; RNA, 5S ribosomal pseudogene 317; RNA, 5S ribosomal pseudogene 311; RNA, 5S ribosomal pseudogene 315; RNA, 5S ribosomal pseudogene 312
16704842	4.82	3.18	3.12	0.036010	0.569086	RNA5SP310	RNA, 5S ribosomal pseudogene 310; RNA, 5S ribosomal pseudogene 317; RNA, 5S ribosomal pseudogene 311; RNA, 5S ribosomal pseudogene 315; RNA, 5S ribosomal pseudogene 312
16769085	2.01	3.08	-2.1	0.036061	0.569086	RP11-350G24.1	novel transcript, antisense to ANO4
16697362	2.67	3.89	-2.32	0.036345	0.570167	PDC	phosducin
16826905	1.83	2.99	-2.23	0.036380	0.570279	RNU6-269P	RNA, U6 small nuclear 269, pseudogene
17114095	0.9	2.47	-2.97	0.036464	0.570375	RNU6-1130P	RNA, U6 small nuclear 1130, pseudogene
16950978	3.48	4.49	-2.01	0.036556	0.570375	HDAC11-AS1	HDAC11 antisense RNA 1; novel transcript
16716476	1.19	2.34	-2.22	0.036572	0.570375
16964995	3.69	4.81	-2.17	0.036580	0.570375
17119950	6.16	4.3	3.63	0.036633	0.570375	LOC101059949	ankyrin repeat domain-containing protein 20A2-like
16885425	1.53	2.84	-2.48	0.036683	0.570375
16706830	1.37	2.93	-2.95	0.036817	0.570375	RNU6-780P	RNA, U6 small nuclear 780, pseudogene
16995039	1.57	2.66	-2.13	0.037106	0.570375
16917317	6.37	5.1	2.42	0.037266	0.570375	ESF1	ESF1, nucleolar pre-rRNA processing protein, homolog (S. cerevisiae)
17119216	3.69	2.66	2.04	0.037307	0.570375
17122354	2.82	3.92	-2.14	0.037371	0.570375	AC019109.1	ubiquitin specific peptidase 21 (USP21) pseudogene
17047585	5.41	4.13	2.44	0.037499	0.570375
16832319	8.59	7.36	2.34	0.037518	0.570375	WSB1	WD repeat and SOCS box containing 1; WD repeat and SOCS box-containing 1
17102322	1.3	2.45	-2.22	0.037548	0.570375
17051007	2.29	3.75	-2.77	0.037764	0.570375	RNU6-102P	RNA, U6 small nuclear 102, pseudogene
16782064	3.82	4.85	-2.05	0.037779	0.570375	TRAJ30	T cell receptor alpha joining 30
16708515	4.81	6.01	-2.31	0.037904	0.570375
16903152	1.04	2.17	-2.19	0.038111	0.570375	RNA5SP105	RNA, 5S ribosomal pseudogene 105
17124972	1.9	2.91	-2.02	0.038134	0.570375	LOC100507651	uncharacterized LOC100507651; novel transcript
17122564	1.13	2.29	-2.23	0.038253	0.570375	LOC101926913	uncharacterized LOC101926913; novel transcript (FLJ13453)
16947087	5.15	3.39	3.39	0.038306	0.570375
17120680	8.35	6.55	3.49	0.038347	0.570375	NEAT1	nuclear paraspeckle assembly transcript 1 (non-protein coding); microRNA 612
16790233	6.56	5.52	2.05	0.038364	0.570375
16981035	0.98	2.17	-2.28	0.038387	0.570375
16881017	2.02	3.35	-2.53	0.038489	0.570375	AC097495.2	novel transcript
17045249	0.83	2.29	-2.76	0.038607	0.570375	RNU6-565P	RNA, U6 small nuclear 565, pseudogene
17121364	7.06	5.86	2.31	0.038820	0.570375
17123792	1.16	2.6	-2.71	0.038823	0.570375	LOC101930035	uncharacterized LOC101930035
16692589	2.36	3.72	-2.56	0.038891	0.570375	RNVU1-19	RNA, variant U1 small nuclear 19
17105138	3.1	4.14	-2.06	0.038955	0.570375	UBE2DNL	ubiquitin-conjugating enzyme E2D N-terminal like (pseudogene)
16966647	6.71	5.06	3.12	0.038971	0.570375
16975908	6.71	5.06	3.12	0.038971	0.570375
17100989	6.71	5.06	3.12	0.038971	0.570375
16904700	2.23	3.25	-2.03	0.039100	0.570375	SCN7A	sodium channel, voltage-gated, type VII, alpha subunit; sodium channel, voltage-gated, type VII, alpha
16803185	5.75	4.7	2.07	0.039127	0.570375	COMMD4	COMM domain containing 4
17022161	7.43	6.1	2.51	0.039250	0.570375
17101323	4.17	5.26	-2.12	0.039309	0.570375	VCX3B	variable charge, X-linked 3B
16712621	1.89	3.15	-2.4	0.039341	0.570375
17120788	5.43	4.38	2.08	0.039353	0.570375
16788794	1.35	2.38	-2.04	0.039392	0.570375	MIR410	microRNA 410
16777965	6.2	5.19	2.01	0.039460	0.570375	N4BP2L2	NEDD4 binding protein 2-like 2
16991663	1.56	2.57	-2.01	0.039540	0.570375	CTB-11I22.2	novel transcript
16976542	2.84	3.93	-2.13	0.039708	0.570375
16955115	1.17	2.18	-2.01	0.039710	0.570375
17117427	7.55	5.78	3.41	0.040116	0.570375	LINC01000	long intergenic non-protein coding RNA 1000; long intergenic non-protein coding RNA 1061; uncharacterized LOC729737; uncharacterized LOC729218; putative uncharacterized protein FLJ46235-like; putative uncharacterized protein encoded by LINC00174-like; uncharacterized LOC388572; uncharacterized LOC101060494; uncharacterized LOC101926894; uncharacterized LOC101929038; uncharacterized LOC101930127; …
16976468	2.27	3.45	-2.27	0.040316	0.570565	TMPRSS11F	transmembrane protease, serine 11F
17078999	3.78	2.59	2.28	0.040695	0.571461	C8orf88	chromosome 8 open reading frame 88; novel protein
16881886	1.8	3.14	-2.54	0.040705	0.571461
16924247	2.38	3.83	-2.73	0.040811	0.571461	AF127936.3	novel transcript
17124742	5.25	4.17	2.13	0.040989	0.571461	RABGEF1	RAB guanine nucleotide exchange factor (GEF) 1; uncharacterized LOC101929463; novel transcript
16900030	2.47	3.61	-2.21	0.041076	0.571461	FABP1	fatty acid binding protein 1, liver
17084411	3.04	1.67	2.59	0.041076	0.571461
16919621	1.56	2.68	-2.17	0.041190	0.571461
17119870	5.42	4.18	2.37	0.041250	0.571461
16981776	1.65	2.8	-2.23	0.041279	0.571461
16885619	6.34	4.3	4.11	0.041298	0.571461	CYP4F30P	cytochrome P450, family 4, subfamily F, polypeptide 30, pseudogene; pseudogene similar to part of cytochrome P450, family 4, subfamily F, polypeptide 11 CYP4F11
16677808	6.33	4.81	2.87	0.041300	0.571461	FAM177B	family with sequence similarity 177, member B
17121432	5.23	4.13	2.13	0.041383	0.571461
16703180	1.25	2.31	-2.08	0.041555	0.571622	RNU6-413P	RNA, U6 small nuclear 413, pseudogene
16778916	2.55	3.69	-2.19	0.041656	0.571622	RNU2-6P	RNA, U2 small nuclear 6, pseudogene
17067223	1.07	2.24	-2.25	0.041669	0.571622
17115667	1.59	3.19	-3.02	0.041679	0.571622	FAM223A	family with sequence similarity 223, member A (non-protein coding); family with sequence similarity 223, member B (non-protein coding)
16780421	1.11	2.19	-2.12	0.041680	0.571622
16791805	1.93	3.74	-3.49	0.041939	0.571622	RNU6-455P	RNA, U6 small nuclear 455, pseudogene
16843374	4.74	3.68	2.08	0.041942	0.571622	RAD51D	RAD51 paralog D; RAD51 homolog D (S. cerevisiae)
17102412	1.38	2.72	-2.53	0.042384	0.571830
16945310	3.29	2.19	2.14	0.042548	0.571959
16897882	1.19	2.91	-3.29	0.042574	0.571959
17102946	1.93	2.98	-2.08	0.042606	0.572004	RNU6-50P	RNA, U6 small nuclear 50, pseudogene
16699775	6.09	4.99	2.15	0.042682	0.572004
16723826	1.69	2.87	-2.26	0.042857	0.572004
16788524	2.4	3.44	-2.05	0.042895	0.572004	MIR493	microRNA 493
16657654	2.58	3.75	-2.25	0.042972	0.572004	MIR429	microRNA 429
16665835	2.06	3.55	-2.81	0.043071	0.572004	TCTEX1D1	Tctex1 domain containing 1
16698234	6.13	4.83	2.46	0.043074	0.572004	FMOD	fibromodulin
16824400	8.38	7.24	2.21	0.043465	0.573298	NPIPA1	nuclear pore complex interacting protein family, member A1; nuclear pore complex interacting protein family, member A3; nuclear pore complex interacting protein family, member A2; nuclear pore complex interacting protein family, member A7; nuclear pore complex interacting protein family, member A8; nuclear pore complex interacting protein family, member A5; nuclear pore complex interacting protei…
16773426	2.38	3.39	-2.02	0.043531	0.573298	RNU6-78P	RNA, U6 small nuclear 78, pseudogene
16779718	1.83	3.46	-3.11	0.043650	0.573631
16825722	9.04	7.98	2.1	0.043692	0.573631	SMG1P5	SMG1 pseudogene 5; SMG1 homolog, phosphatidylinositol 3-kinase-related kinase (C. elegans) (SMG1) pseudogene; SMG1 pseudogene 2; SMG1 pseudogene 1; SMG1 pseudogene 3; solute carrier family 7 (amino acid transporter light chain, L system), member 5 pseudogene 1; putative L-type amino acid transporter 1-like protein IMAA-like; SMG1 phosphatidylinositol 3-kinase-related kinase; serine/threonine-prot…
16799106	2.03	3.17	-2.21	0.043708	0.573631	RP11-1084A12.2	novel transcript antisense to SLC12A6
16918730	2.35	3.4	-2.07	0.043768	0.573631	MIR1289-1	microRNA 1289-1
16805820	3.32	2.21	2.16	0.044028	0.574047
16714618	7.08	6.04	2.06	0.044067	0.574215	ANK3	ankyrin 3, node of Ranvier (ankyrin G)
16722880	3.3	4.45	-2.23	0.044287	0.575066
16931707	4.99	3.09	3.74	0.044564	0.576356
17121480	4.48	3.33	2.23	0.044782	0.576356	HERC2P8	hect domain and RLD 2 pseudogene 8; HECT and RLD domain containing E3 ubiquitin protein ligase 2; hect domain and RLD 2 pseudogene 2; hect domain and RLD 2 pseudogene 3; uncharacterized LOC101929047; uncharacterized LOC101929832; hect domain and RLD 2 pseudogene 9; hect domain and RLD 2 pseudogene 5; hect domain and RLD 2 pseudogene 4; hect domain and RLD 2
17096853	1.15	2.2	-2.08	0.044880	0.576356
16674968	4.25	2.99	2.4	0.045612	0.576792
16783800	5.93	4.77	2.25	0.045830	0.576792	PRPF39	pre-mRNA processing factor 39; PRP39 pre-mRNA processing factor 39 homolog (S. cerevisiae)
16676263	7.26	6.2	2.09	0.045916	0.576792	ZBED6	zinc finger, BED-type containing 6; zinc finger CCCH-type containing 11A; zinc finger CCCH-type domain-containing-like
17102753	1.26	2.62	-2.55	0.045960	0.576792
16747822	3.04	4.19	-2.23	0.046096	0.576792	DPPA3	developmental pluripotency associated 3; developmental pluripotency associated 3 pseudogene; developmental pluripotency associated 3 pseudogene 2
17049790	1.03	2.16	-2.18	0.046141	0.576792	MIR4285	microRNA 4285
17010273	5.65	4.6	2.07	0.046245	0.576792	KCNQ5-IT1	KCNQ5 intronic transcript 1 (non-protein coding); novel transcript
16944912	4.33	2.97	2.57	0.046496	0.576792	MIR544B	microRNA 544b
17012237	2.12	3.29	-2.25	0.046659	0.576792
17097128	2.44	3.52	-2.11	0.046843	0.576792	RNU6-1039P	RNA, U6 small nuclear 1039, pseudogene
17125812	5.18	3.68	2.82	0.046888	0.576792	MIR194-2	microRNA 194-2; novel transcript
17056849	2.57	3.73	-2.23	0.047057	0.576792	TRGV3	T cell receptor gamma variable 3; TCR gamma alternate reading frame protein
16726520	2.66	3.71	-2.07	0.047119	0.576792	LOC101927738	uncharacterized LOC101927738; novel transcript
16707466	4.21	2.77	2.71	0.047207	0.576792
17125686	5.57	4.23	2.53	0.047361	0.576792	LINC00894	long intergenic non-protein coding RNA 894; novel transcript, antisense to CXorf40B; long intergenic non-protein coding RNA 893; novel transcript, antisense to CXorf40A; novel transcript
16808871	3.61	2.19	2.66	0.047544	0.576792
17121826	4.82	3.37	2.72	0.047602	0.576792	AMZ2P1	archaelysin family metallopeptidase 2 pseudogene 1
16888910	1.2	2.24	-2.05	0.047734	0.576792	RNU6-959P	RNA, U6 small nuclear 959, pseudogene
17061048	6.62	5.38	2.36	0.047889	0.576792
17123116	5.92	4.83	2.12	0.047964	0.576792
17118058	5.46	4.4	2.09	0.048020	0.576792	LOC441081	POM121 membrane glycoprotein (rat) pseudogene; putative POM121-like protein 1-like; POM121 membrane glycoprotein-like (POM121L1) pseudogene; POM121 membrane glycoprotein-like 1 (POM121L1) pseudogene; POM121 membrane glycoprotein (POM121) pseudogene
17118066	5.46	4.4	2.09	0.048020	0.576792	LOC441081	POM121 membrane glycoprotein (rat) pseudogene; putative POM121-like protein 1-like; POM121 membrane glycoprotein-like (POM121L1) pseudogene; POM121 membrane glycoprotein-like 1 (POM121L1) pseudogene; POM121 membrane glycoprotein (POM121) pseudogene
17118104	5.46	4.4	2.09	0.048020	0.576792	LOC441081	POM121 membrane glycoprotein (rat) pseudogene; putative POM121-like protein 1-like; POM121 membrane glycoprotein-like (POM121L1) pseudogene; POM121 membrane glycoprotein-like 1 (POM121L1) pseudogene; POM121 membrane glycoprotein (POM121) pseudogene
17118127	5.46	4.4	2.09	0.048020	0.576792	LOC441081	POM121 membrane glycoprotein (rat) pseudogene; putative POM121-like protein 1-like; POM121 membrane glycoprotein-like (POM121L1) pseudogene; POM121 membrane glycoprotein-like 1 (POM121L1) pseudogene; POM121 membrane glycoprotein (POM121) pseudogene
17062249	1.28	2.63	-2.56	0.048193	0.577088	RNA5SP240	RNA, 5S ribosomal pseudogene 240
17122850	4.37	3.09	2.43	0.048281	0.577088	ANKRD20A11P	ankyrin repeat domain 20 family, member A11, pseudogene; chromosome 21 open reading frame 81; ankyrin repeat domain 20 family, member A5, pseudogene
16709999	2.61	3.62	-2.02	0.048528	0.577088
17124456	7.39	6.37	2.03	0.048537	0.577088	LOC102724836	uncharacterized LOC102724836; ankyrin repeat domain 26 pseudogene; coiled-coil domain containing 144C (CCDC144C) pseudogene; pseudogene similar to part of coiled-coil domain containing 144A CCDC144A
16995209	2.95	4	-2.07	0.048545	0.577088	CTD-2113L7.1	novel transcript
16784137	0.99	2.07	-2.11	0.048608	0.577088	RNU6-301P	RNA, U6 small nuclear 301, pseudogene
16903396	2.37	3.48	-2.15	0.048879	0.577489
16880170	3.54	2.03	2.83	0.049815	0.578956
17125228	5.88	3.92	3.89	0.049901	0.578956	ANKRD20A7P	ankyrin repeat domain 20 family, member A7, pseudogene; ankyrin repeat domain 20A (ANKRD20A) pseudogene
16750899	2.33	3.67	-2.53	0.049969	0.578956	RNU6-834P	RNA, U6 small nuclear 834, pseudogene
